# Supplementary material for: 5-Benzyliden-2-(5-methylthiazol-2-ylimino)thiazolidin-4-ones as Antimicrobial Agents. Design, Synthesis, Biological Evaluation and Molecular Docking Studies
Source: Antibiotics (Basel). 2021 Mar 17;10(3):309. doi: 10.3390/antibiotics10030309 (PMC8002837; doi:10.3390/antibiotics10030309)
Supplement: Supplementary file 1 [file antibiotics-10-00309-s001.zip]

Archive with 7 entries (5 files):
- antibiotics-1060612-supplementary/
- antibiotics-1060612-supplementary/Supplementary files/
- antibiotics-1060612-supplementary/Supplementary files/1H-13C-NMR.docx
- antibiotics-1060612-supplementary/Supplementary files/compounds.docx
- antibiotics-1060612-supplementary/Supplementary files/Docking studies.docx
- antibiotics-1060612-supplementary/Supplementary files/MS spectra.docx
- antibiotics-1060612-supplementary/Supplementary files/Table S1.docx
